# Supplementary material for: Low-Glucose Metabolic Remodeling Drives Reversible Sequestration of Yeast S-Adenosylmethionine (AdoMet) Synthase
Source: Cells. 2026 Jul 14;15(14):1267. doi: 10.3390/cells15141267 (PMC13406880; doi:10.3390/cells15141267)
Supplement: Supplementary file 1 [file cells-15-01267-s001.zip]

Archive with 1 entries (1 files):
- cells-4358298-supplementary.pdf
